# Supplementary material for: QSAR Analysis of Lichen Depsides and Derivatives: Electronic Descriptors as Predictors of Antioxidant Activity via PLS-1
Source: Antioxidants (Basel). 2026 May 5;15(5):584. doi: 10.3390/antiox15050584 (PMC13203360; doi:10.3390/antiox15050584)
Supplement: Supplementary file 1 [file antioxidants-15-00584-s001.zip]

Archive with 1 entries (1 files):
- antioxidants-4204328-supplementary.pdf
